# Supplementary material for: Predictive Roles of Basal Metabolic Rate and Body Water Distribution in Sarcopenia and Sarcopenic Obesity: The link to Carbohydrates
Source: Nutrients. 2022 Sep 21;14(19):3911. doi: 10.3390/nu14193911 (PMC9571591; doi:10.3390/nu14193911)
Supplement: Supplementary file 1 [file nutrients-14-03911-s001.zip]

Archive with 1 entries (1 files):
- nutrients-1890732-supplementary.pdf
